# Supplementary material for: Prospective observational study of bevacizumab combined with paclitaxel as first- or second-line chemotherapy for locally advanced or metastatic breast cancer: the JBCRG-C05 (B-SHARE) study
Source: Breast Cancer. 2020 Jul 26;28(1):145–60. doi: 10.1007/s12282-020-01138-4 (PMC7796874; doi:10.1007/s12282-020-01138-4)
Supplement: Supplementary file 1 — Supplementary file1 (XLSX 85 kb) [file 12282_2020_1138_MOESM1_ESM.xlsx]

## Sheet: Suppl. Table 1a
	Supplementary Table 1a Baseline characteristics (eligible patients)
			Cohort Aa		Cohort A,a first-line therapy		Cohort A,a second-line therapy		Cohort Bb		Cohort B,b first-line therapy		Cohort B,b second-line therapy
			n	(%)	n	(%)	n	(%)	n	(%)	n	(%)	n	(%)
	No. of patients		539	100%	345	(100)	194	100%	215	100%	133	100%	82	100%
	Median age (range), years		58	(26–81)	59.0	(26–81)	56.0	(30–78)	58	(27–83)	58.0	(27–83)	57.5	(28–83)
	Menopausal status	Premenopausal	133	0.246753	85	0.246377	48	0.247423	65	0.302326	42	0.315789	23	0.280488
		Postmenopausal	385	0.714286	248	0.718841	137	0.706186	147	0.683721	89	0.669173	58	0.707317
		Unknown	21	0.038961	12	0.0347826	9	0.0463918	3	0.0139535	2	0.0150376	1	0.0121951
	ECOG PS	0	371	0.688312	245	0.710145	126	0.649485	151	0.702326	100	0.75188	51	0.621951
		1	122	0.226345	70	0.202899	52	0.268041	50	0.232558	26	0.195489	24	0.292683
		2	34	0.0630798	24	0.0695652	10	0.0515464	9	0.0418605	5	0.037594	4	0.0487805
		3	12	0.0222635	6	0.0173913	6	0.0309278	5	0.0232558	2	0.0150376	3	0.0365854
	ER status	Negative	8	0.0148423	3	0.00869565	5	0.0257732	200	0.930233	122	0.917293	78	0.95122
		Positive	529	0.981447	340	0.985507	189	0.974227	15	0.0697674	11	0.0827068	4	0.0487805
		Unknown	2	0.00371058	2	0.0057971	0	0	0	0	0	0	0	0
	PgR status	Negative	122	0.226345	75	0.217391	47	0.242268	210	0.976744	128	0.962406	82	1
		Positive	414	0.768089	267	0.773913	147	0.757732	5	0.0232558	5	0.037594	0	0
		Unknown	3	0.00556586	3	0.00869565	0	0	0	0	0	0	0	0
	Nuclear grade	1	102	0.189239	68	0.197101	34	0.175258	18	0.0837209	11	0.0827068	7	0.0853659
		2	82	0.152134	57	0.165217	25	0.128866	24	0.111628	13	0.0977444	11	0.134146
		3	111	0.205937	74	0.214493	37	0.190722	105	0.488372	70	0.526316	35	0.426829
		Unknown	244	0.45269	146	0.423188	98	0.505155	68	0.316279	39	0.293233	29	0.353659
	Ki67 labelling index	<30	105	0.194805	79	0.228986	26	0.134021	36	0.167442	24	0.180451	12	0.146341
		>30	93	0.172542	64	0.185507	29	0.149485	98	0.455814	66	0.496241	32	0.390244
		Unknown	341	0.632653	202	0.585507	139	0.716495	81	0.376744	43	0.323308	38	0.463415
	Diagnosis	Locally advanced	20	0.0371058	17	0.0492754	3	0.0154639	14	0.0651163	12	0.0902256	2	0.0243902
		Stage IV	149	0.276438	95	0.275362	54	0.278351	50	0.232558	35	0.263158	15	0.182927
		Recurrence	370	0.686456	233	0.675362	137	0.706186	151	0.702326	86	0.646617	65	0.792683
	Disease-free interval, months	0	169	0.313544	112	0.324638	57	0.293814	64	0.297674	47	0.353383	17	0.207317
		0–24	83	0.153989	50	0.144928	33	0.170103	95	0.44186	51	0.383459	44	0.536585
		>24	246	0.456401	161	0.466667	85	0.438144	46	0.213953	29	0.218045	17	0.207317
		Unknown	41	0.0760668	22	0.0637681	19	0.0979381	10	0.0465116	6	0.0451128	4	0.0487805
	Distant metastasis	No	47	0.0871985	20	0.057971	27	0.139175	34	0.15814	14	0.105263	20	0.243902
		Yes	476	0.883117	311	0.901449	165	0.850515	173	0.804651	111	0.834586	62	0.756098
		Unknown	16	0.0296846	14	0.0405797	2	0.0103093	8	0.0372093	8	0.0601504	0	0
	Metastatic sitec	Non-visceral	36	0.0756303	28	0.0900322	8	0.0484848	18	0.104046	12	0.108108	6	0.0967742
		Visceral	440	0.92437	283	0.909968	157	0.951515	155	0.895954	99	0.891892	56	0.903226
	Number of metastatic organsc	<3	409	0.859244	264	0.848875	145	0.878788	149	0.861272	91	0.81982	58	0.935484
		>3	67	0.140756	47	0.151125	20	0.121212	24	0.138728	20	0.18018	4	0.0645161
	Cancer-related symptoms	No	230	0.426716	150	0.434783	80	0.412371	85	0.395349	50	0.37594	35	0.426829
		Yes	305	0.565863	192	0.556522	113	0.582474	129	0.6	83	0.62406	46	0.560976
		Unknown	4	0.00742115	3	0.00869565	1	0.00515464	1	0.00465116	0	0	1	0.0121951
	History of adjuvant therapyd	Chemotherapy	238	0.643243	149	0.639485	89	0.649635	132	0.874172	78	0.906977	54	0.830769
		Anthracycline	188	0.508108	122	0.523605	66	0.481752	109	0.721854	64	0.744186	45	0.692308
		Taxane	153	0.413514	101	0.433476	52	0.379562	109	0.721854	64	0.744186	45	0.692308
		Endocrine therapy	324	1.31707	201	0.862661	123	0.89781	12	0.0794702	4	0.0465116	8	0.123077
	Previous therapy for locally advanced or metastatic breast cancer	Chemotherapy	188	0.348794	8	0.0231884	180	0.927835	78	0.362791	4	0.0300752	74	0.902439
		Anthracycline	63	0.116883	3	0.00869565	60	0.309278	17	0.0790698	1	0.0075188	16	0.195122
		Taxane	36	0.0667904	3	0.00869565	33	0.170103	18	0.0837209	2	0.0150376	16	0.195122
		Endocrine therapy	348	0.64564	193	0.55942	155	0.798969	8	0.0372093	2	0.0150376	6	0.0731707
		Radiotherapy	111	0.205937	50	0.144928	61	0.314433	29	0.134884	12	0.0902256	17	0.207317
	ECOG PS, Eastern Cooperative Oncology Group performance status; ER, estrogen receptor; PgR, progesterone receptor.
	aPatients with hormone receptor–positive breast cancer.
	bPatients with triple-negative breast cancer.
	cNumber (%) of distant metastasis.
	dNumber (%) of patients with breast cancer recurrence.

## Sheet: Suppl. Table 1b
	Supplementary Table 1b Baseline characteristics (treated patients)
			Cohort Aa		Cohort A,a first-line therapy		Cohort A,a second-line therapy		Cohort Bb		Cohort B,b first-line therapy		Cohort B,b second-line therapy
			n	(%)	n	(%)	n	(%)	n	(%)	n	(%)	n	(%)
	No. of patients		538	100%	344	100%	194	100%	212	100%	131	100%	81	100%
	Median age (range), years		58	(26–81)	59.0	(26–81)	56.0	(30–78)	58	(27–83)	58.0	(27–83)	57.0	(28–83)
	Menopausal status	Premenopausal	133	0.247212	85	0.247093	48	0.247423	65	0.306604	42	0.320611	23	0.283951
		Postmenopausal	384	0.713755	247	0.718023	137	0.706186	144	0.679245	87	0.664122	57	0.703704
		Unknown	21	0.0390335	12	0.0348837	9	0.0463918	3	0.0141509	2	0.0152672	1	0.0123457
	ECOG PS	0	371	0.689591	245	0.712209	126	0.649485	149	0.70283	99	0.755725	50	0.617284
		1	121	0.224907	69	0.200581	52	0.268041	49	0.231132	25	0.19084	24	0.296296
		2	34	0.063197	24	0.0697674	10	0.0515464	9	0.0424528	5	0.0381679	4	0.0493827
		3	12	0.0223048	6	0.0174419	6	0.0309278	5	0.0235849	2	0.0152672	3	0.037037
	ER status	Negative	8	0.0148699	3	0.00872093	5	0.0257732	197	0.929245	120	0.916031	77	0.950617
		Positive	528	0.981413	340	0.988372	189	0.974227	15	0.0707547	11	0.0839695	4	0.0493827
		Unknown	2	0.00371747	2	0.00581395	0	0	0	0	0	0	0	0
	PgR status	Negative	122	0.226766	75	0.218023	47	0.242268	207	0.976415	126	0.961832	81	1
		Positive	413	0.767658	267	0.776163	147	0.757732	5	0.0235849	5	0.0381679	0	0
		Unknown	3	0.00557621	3	0.00872093	0	0	0	0	0	0	0	0
	Nuclear grade	1	101	0.187732	68	0.197674	34	0.175258	18	0.0849057	11	0.0839695	7	0.0864198
		2	82	0.152416	57	0.165698	25	0.128866	24	0.113208	13	0.0992366	11	0.135802
		3	111	0.20632	74	0.215116	37	0.190722	103	0.485849	69	0.526718	34	0.419753
		Unknown	244	0.453532	146	0.424419	98	0.505155	67	0.316038	38	0.290076	29	0.358025
	Ki67 labelling index	<30	104	0.193309	79	0.229651	26	0.134021	36	0.169811	24	0.183206	12	0.148148
		>30	93	0.172862	64	0.186047	29	0.149485	95	0.448113	64	0.48855	31	0.382716
		Unknown	341	0.633829	202	0.587209	139	0.716495	81	0.382075	43	0.328244	38	0.469136
	Diagnosis	Locally advance	20	0.0371747	17	0.0494186	3	0.0154639	14	0.0660377	12	0.0916031	2	0.0246914
		Stage IV	149	0.276952	95	0.276163	54	0.278351	50	0.235849	35	0.267176	15	0.185185
		Recurrence	369	0.685874	232	0.674419	137	0.706186	148	0.698113	84	0.641221	64	0.790123
	Disease-free interval, months	0	169	0.314126	112	0.325581	57	0.293814	64	0.301887	47	0.358779	17	0.209877
		0–24	83	0.154275	50	0.145349	33	0.170103	93	0.438679	50	0.381679	43	0.530864
		>24	245	0.45539	160	0.465116	85	0.438144	46	0.216981	29	0.221374	17	0.209877
		Unknown	41	0.0762082	22	0.0639535	19	0.0979381	9	0.0424528	5	0.0381679	4	0.0493827
	Distant metastasis	No	47	0.0873606	20	0.0581395	27	0.139175	33	0.15566	14	0.10687	19	0.234568
		Yes	475	0.8829	310	0.901163	165	0.850515	171	0.806604	100	0.763359	62	0.765432
		Unknown	16	0.0297398	14	0.0406977	2	0.0103093	8	0.0377358	8	0.0610687	0	0
	Metastatic sitec	Non-visceral	36	0.0757895	28	0.0903226	8	0.0484848	18	0.105263	12	0.110092	6	0.0967742
		Visceral	439	0.924211	282	0.909677	157	0.951515	153	0.894737	97	0.889908	56	0.903226
	Number of metastatic organsc	<3	408	0.858947	263	0.848387	145	0.878788	147	0.859649	89	0.816514	58	0.935484
		>3	67	0.141053	47	0.151613	20	0.121212	24	0.140351	20	0.183486	4	0.0645161
	Cancer-related symptoms	No	230	0.427509	150	0.436047	80	0.412371	85	0.400943	50	0.381679	35	0.432099
		Yes	304	0.565056	191	0.555233	113	0.582474	126	0.59434	81	0.618321	45	0.555556
		Unknown	4	0.00743494	3	0.00872093	1	0.00515464	1	0.00471698	0	0	1	0.0123457
	History of adjuvant therapyd	Chemotherapy	238	0.644986	148	0.637931	89	0.649635	130	0.878378	77	0.916667	53	0.828125
		Anthracycline	188	0.509485	122	0.525862	66	0.481752	107	0.722973	63	0.75	44	0.6875
		Taxane	152	0.411924	100	0.431034	52	0.379562	109	0.07	63	0.75	44	0.6875
		Endocrine therapy	323	1.31837	200	0.862069	123	0.89781	12	0.0810811	4	0.047619	8	0.125
	Previous therapy for locally advanced or metastatic breast cancer	Chemotherapy	188	0.349442	8	0.0232558	180	0.927835	77	0.363208	4	0.0305344	73	0.901235
		Anthracycline	63	0.1171	3	0.00872093	60	0.309278	17	0.0801887	1	0.00763359	16	0.197531
		Taxane	36	0.0669145	3	0.00872093	33	0.170103	17	0.0801887	2	0.0152672	15	0.185185
		Endocrine therapy	348	0.64684	193	0.561047	155	0.798969	8	0.0377358	2	0.0152672	6	0.0740741
		Radiotherapy	111	0.20632	50	0.145349	61	0.314433	29	0.136792	12	0.0916031	17	0.209877
	ECOG PS, Eastern Cooperative Oncology Group performance status; ER, estrogen receptor; PgR, progesterone receptor.
	aPatients with hormone receptor–positive breast cancer.
	bPatients with triple-negative breast cancer.
	cNumber (%) of distant metastasis.
	dNumber (%) of patients with breast cancer recurrence.

## Sheet: Suppl. Table 1c
	Supplementary Table 1c Baseline characteristics (treated patients)
			All treated patients		Cohort Aa		Cohort Bb		First-line therapy		Second-line therapy
			n	(%)	n	(%)	n	(%)	n	(%)	n	(%)
	No. of patients		750	100%	538	100%	212	100%	475	100%	275	100%
	Median age (range), years		58.0	(26–83)	58.0	(26–81)	58.0	(27–83)	59.0	(26–83)	57.0	(28–83)
	Menopausal status	Premenopausal	198	0.264	133	0.247212	65	0.306604	127	0.267368	71	0.258182
		Postmenopausal	528	0.704	384	0.713755	144	0.679245	334	0.703158	194	0.705455
		Unknown	23	0.0306667	21	0.0390335	3	0.0141509	14	0.0294737	10	0.0363636
	ECOG PS	0	520	0.693333	371	0.689591	149	0.70283	344	0.724211	176	0.64
		1	170	0.226667	121	0.224907	49	0.231132	94	0.197895	76	0.276364
		2	43	0.0573333	34	0.063197	9	0.0424528	29	0.0610526	14	0.0509091
		3	17	0.0226667	12	0.0223048	5	0.0235849	8	0.0168421	9	0.0327273
	ER status	Negative	205	0.273333	8	0.0148699	197	0.929245	123	0.258947	82	0.298182
		Positive	543	0.724	528	0.981413	15	0.0707547	350	0.736842	193	0.701818
		Unknown	2	0.00266667	2	0.00371747	0	0	2	0.00421053	0	0
	PgR status	Negative	329	0.438667	122	0.226766	207	0.976415	201	0.423158	128	0.465455
		Positive	418	0.557333	413	0.767658	5	0.0235849	271	0.570526	147	0.534545
		Unknown	3	0.004	3	0.00557621	0	0	3	0.00631579	0	0
	Nuclear grade	1	119	0.158667	101	0.187732	18	0.0849057	78	0.164211	41	0.149091
		2	106	0.141333	82	0.152416	24	0.113208	70	0.147368	36	0.130909
		3	214	0.285333	111	0.20632	103	0.485849	143	0.301053	71	0.258182
		Unknown	311	0.414667	244	0.453532	67	0.316038	184	0.387368	127	0.461818
	Ki67 labelling index	<30	140	0.186667	104	0.193309	36	0.169811	102	0.214737	38	0.138182
		>30	188	0.250667	93	0.172862	95	0.448113	128	0.269474	60	0.218182
		Unknown	422	0.562667	341	0.633829	81	0.382075	245	0.515789	177	0.643636
	Diagnosis	Locally advanced	34	0.0453333	20	0.0371747	14	0.0660377	29	0.0610526	5	0.0181818
		Stage IV	199	0.265333	149	0.276952	50	0.235849	130	0.273684	69	0.250909
		Recurrence	517	0.689333	369	0.685874	148	0.698113	316	0.665263	201	0.730909
	Disease-free interval, months	0	233	0.310667	169	0.314126	64	0.301887	159	0.334737	74	0.269091
		0–24	176	0.234667	83	0.154275	93	0.438679	100	0.210526	76	0.276364
		>24	291	0.388	245	0.45539	46	0.216981	189	0.397895	102	0.370909
		Unknown	50	0.0666667	41	0.0762082	9	0.0424528	27	0.0568421	23	0.0836364
	Distant metastasis	No	80	0.106667	47	0.0873606	33	0.15566	34	0.0715789	46	0.167273
		Yes	646	0.861333	475	0.8829	171	0.806604	419	0.882105	227	0.825455
		Unknown	24	0.032	16	0.0297398	8	0.0377358	22	0.0463158	2	0.00727273
	Metastatic sitec	Non-visceral	54	0.0835913	36	0.0757895	18	0.105263	40	0.0954654	14	0.061674
		Visceral	592	0.916409	439	0.924211	153	0.894737	379	0.904535	213	0.938326
	Number of metastatic organsc	<3	555	0.859133	408	0.858947	147	0.859649	352	0.840095	203	0.894273
		>3	91	0.140867	67	0.141053	24	0.140351	67	0.159905	24	0.105727
	Cancer-related symptoms	No	315	0.42	230	0.427509	85	0.400943	200	0.421053	115	0.418182
		Yes	430	0.573333	304	0.565056	126	0.59434	272	0.572632	158	0.574545
		Unknown	5	0.00666667	4	0.00743494	1	0.00471698	3	0.00631579	2	0.00727273
	Treatment line for locally advanced or metastatic breast cancer	First line	475	0.633333	344	0.639405	131	0.617925
		Second line	275	0.366667	194	0.360595	81	0.382075
	History of adjuvant therapyd	Chemotherapy	367	0.709865	237	0.642276	130	0.878378	225	0.712025	142	0.706468
		Anthracycline	295	0.5706	188	0.509485	107	0.722973	185	0.585443	110	0.547264
		Taxane	259	0.500967	152	0.411924	107	0.722973	163	0.515823	106	0.527363
		Endocrine therapy	335	0.647969	323	0.875339	12	0.0810811	204	0.64557	131	0.651741
	Previous therapy for locally advanced or metastatic breast cancer	Chemotherapy	265	0.353333	188	0.349442	77	0.363208	12	0.0252632	253	0.92
		Anthracycline	80	0.106667	63	0.1171	17	0.0801887	4	0.00842105	76	0.276364
		Taxane	53	0.0706667	36	0.0669145	17	0.0801887	5	0.0105263	48	0.174545
		Endocrine therapy	356	0.474667	348	0.64684	8	0.0377358	195	0.410526	161	0.585455
		Radiotherapy	140	0.186667	111	0.20632	29	0.136792	62	0.130526	78	0.283636
	ECOG PS, Eastern Cooperative Oncology Group performance status; ER, estrogen receptor; PgR, progesterone receptor.
	aPatients with hormone receptor–positive breast cancer.
	bPatients with triple-negative breast cancer.
	cNumber (%) of distant metastasis.
	dNumber (%) of patients with breast cancer recurrence.

## Sheet: Suppl. Table 2a
Supplementary Table 2a Treatment exposure (eligible patients)
Variable		Cohort Aa		Cohort A,a first-line therapy		Cohort A,a second-line therapy		Cohort Bb		Cohort B,b first-line therapy		Cohort B,b second-line therapy
		n	(%)	n	(%)	n	(%)	n	(%)	n	(%)	n	(%)
No. of patients		539	100%	345	100%	194	100%	215	100%	133	100%	82	100%
Median duration of study treatment (25th, 75th percentiles), months		5.5	(3.3, 9.5)	5.8	(3.5, 9.9)	5.1	(3.1, 9.1)	4.0	(2.3, 6.5)	4.1	(2.3, 6.2)	3.7	(1.6, 7.1)
Median duration of bevacizumab exposure (25th, 75th percentiles), months		5.4	(3.3, 9.5)	5.8	(3.3, 9.9)	4.9	(3.1, 9.1)	3.7	(2.3, 6.2)	3.7	(2.3, 6.0)	3.5	(1.5, 6.8)
Median relative dose intensity of bevacizumab (25th, 75th percentiles), %		95.9	(86.5, 100)	94.7	(87.5, 100)	100	(85.7, 100)	100	(85.7, 100)	100	(86.7–100)	100	(84.2, 100)
Discontinuations of bevacizumab, n (%)		536	0.994434	343	0.994203	193	0.994845	212	0.986047	132	0.992481	80	0.97561
Reason for discontinuation of bevacizumab, n (%)	Disease progression	261	0.48694	154	0.44898	107	0.554404	118	0.556604	67	0.507576	51	0.6375
	Adverse events	169	0.315299	115	0.335277	54	0.279793	45	0.212264	28	0.212121	17	0.2125
	Other	105	0.195896	73	0.212828	32	0.165803	47	0.221698	36	0.272727	11	0.1375
	Unknown	1	0.00186567	1	0.00291545	0	0	2	0.00943396	1	0.00757576	1	0.0125
Bevacizumab dose reductions, n (%)		12	0.0222635	10	0.0289855	2	0.0103093	3	0.0139535	3	0.0225564	0	0
Reason for bevacizumab dose reduction, n (%)c	Hypertension	2	0.166667	2	0.2	0	0	1	0.333333	1	0.333333	0	0
	Proteinuria	3	0.25	3	0.3	0	0	0	0	0	0	0	0
	Bleeding	1	0.0833333	1	0.1	0	0	0	0	0	0	0	0
	Neutropenia	1	0.0833333	0	0	1	0.5	0	0	0	0	0	0
	Other adverse events	3	0.25	3	0.3	0	0	0	0	0	0	0	0
	Other	2	0.166667	1	0.1	1	0.5	2	0.666667	2	0.666667	0	0
Bevacizumab dose interruptions or delays, n (%)		188	0.348794	113	0.327536	75	0.386598	75	0.348837	42	0.315789	33	0.402439
Reason for bevacizumab dose interruption or delay, n (%)c	Hypertension	15	0.0797872	13	0.115044	2	0.0266667	3	0.04	3	0.0714286	0	0
	Proteinuria	36	0.191489	23	0.20354	13	0.173333	17	0.226667	12	0.285714	5	0.151515
	Bleeding	2	0.0106383	2	0.0176991	0	0	1	0.0133333	0	0	1	0.030303
	Neutropenia	61	0.324468	33	0.292035	28	0.373333	16	0.213333	5	0.119048	11	0.333333
	Other adverse events	77	0.409574	44	0.389381	33	0.44	29	0.386667	17	0.404762	12	0.363636
	Other	79	0.420213	43	0.380531	36	0.48	35	0.466667	20	0.47619	15	0.454545
Median duration of paclitaxel exposure (25th, 75th percentiles), months		5.3	(3.2, 9.0)	5.5	(3.3, 9.0)	4.9	(3.0, 8.8)	3.9	(2.3, 6.0)	4.1	(2.3, 5.8)	3.5	(1.5, 6.5)
Median relative dose intensity of paclitaxel (25th, 75th percentiles), %		88.9	(69.5, 100)	89.3	(70.0, 100)	87.8	(68.2, 100)	96.0	(75.6, 105)	95.6	(82.7, 105.3)	96.9	(71.4, 105.0)
Discontinuations of paclitaxel, n (%)		536	0.994434	343	0.994203	193	0.994845	212	0.986047	132	0.992481	80	0.97561
Reason for discontinuation of paclitaxel, n (%)	Disease progression	245	0.45709	148	0.431487	97	0.502591	118	0.556604	68	0.515152	50	0.625
	Adverse events	198	0.369403	128	0.373178	70	0.362694	48	0.226415	30	0.227273	18	0.225
	Other	92	0.171642	66	0.19242	26	0.134715	44	0.207547	33	0.25	11	0.1375
	Unknown	1	0.00186567	1	0.00291545	0	0	2	0.00943396	1	0.00757576	1	0.0125
Paclitaxel dose reductions, n (%)		208	0.3859	137	0.397101	71	0.365979	68	0.316279	48	0.360902	20	0.243902
Reason for paclitaxel dose reduction, n (%)c	Peripheral neutropenia	89	0.427885	65	0.474453	24	0.338028	25	0.367647	16	0.333333	9	0.45
	Neutropenia	88	0.423077	50	0.364964	38	0.535211	29	0.426471	17	0.354167	12	0.6
	Other adverse events	61	0.293269	39	0.284672	22	0.309859	20	0.294118	18	0.375	2	0.1
	Other	20	0.0961538	12	0.0875912	8	0.112676	8	0.117647	7	0.145833	1	0.05
Paclitaxel dose interruptions or delays, n (%)c		259	0.480519	156	0.452174	103	0.530928	92	0.427907	51	0.383459	41	0.5
	Peripheral neutropenia	52	0.200772	32	0.205128	20	0.194175	13	0.141304	7	0.137255	20	0.487805
	Neutropenia	123	0.474903	66	0.423077	57	0.553398	36	0.391304	16	0.313725	20	0.487805
	Other adverse events	118	0.455598	64	0.410256	54	0.524272	50	0.543478	30	0.588235	20	0.487805
	Other	90	4.5	50	4.16667	40	5	37	4.625	22	3.14286	15	15
Median duration of bevacizumab monotherapy after discontinuation of bevacizumab + paclitaxel (25 percentile, 75 percentile), months		1.4 (N=65)	0.5, 3.9	1.4 (N=45)	0.5, 3.5	1.5 (N=20)	0.5, 4.4	0.6 (N=14)	0.2, 3.0	3.0 (N=7)	0.2, 4.4	0.5 (N=7)	0.2, 2.0
Median duration of paclitaxel monotherapy after discontinuation of bevacizumab + paclitaxel (25 percentile, 75 percentile), months		0.2 (N=86)	0.2, 0.7	0.2 (N=57)	0.2, 1.2	0.2 (N=29)	0.2, 0.3	0.2 (N=47)	0.2, 0.9	0.2 (N=30)	0.2, 1.0	0.2 (N=17)	0.2, 0.5
aPatients with hormone receptor–positive breast cancer.
bPatients with triple-negative breast cancer.
cMultiple items could be selected.

## Sheet: Suppl. Table 2b
Supplementary Table 2b Treatment exposure (treated patients)
		All treated patients		Cohort Aa		Cohort Bb		First-line therapy		Second-line therapy
		N	(%)	n	(%)	n	(%)	n	(%)	n	(%)
No. of patients		750	100%	538	100%	212	100%	475	100%	275	100%
Median duration of study treatment (25th, 75th percentiles), months		5.1	(3.0, 8.7)	5.5	(3.3, 9.5)	4.0	(2.3, 6.5)	5.3	(3.0, 8.7)	4.8	(2.4, 8.8)
Median duration of bevacizumab exposure (25th, 75th percentiles), months		5.1	(2.8, 8.5)	5.4	(3.3, 9.5)	3.7	(2.3, 6.2)	5.1	(3.0, 8.5)	4.6	(2.4, 8.7)
Median relative dose intensity of bevacizumab (25th, 75th percentiles), %		97.5	(86.2, 100)	95.9	(86.5, 100)	100	(85.7, 100)	95.6	(87.2, 100)	100	(84.8, 100)
Discontinuation of bevacizumab, n (%)		747	0.996	536	0.996283	211	0.995283	474	0.997895	273	0.992727
Reason for dicontinuation of bevacizumab, n (%)	Disease progression	379	0.507363	261	0.48694	118	0.559242	221	0.466245	158	0.578755
	Adverse events	214	0.286479	169	0.315299	45	0.21327	143	0.301688	71	0.260073
	Other	152	0.203481	105	0.195896	47	0.222749	109	0.229958	43	0.157509
	Unknown	2	0.00267738	1	0.00186567	1	0.00473934	1	0.0021097	1	0.003663
Bevacizumab dose reductions, n (%)		15	0.02	12	0.0223048	3	0.0141509	13	0.0273684	2	0.00727273
Reason for bevacizumab dose reduction, n (%)c	Hypertension	3	0.2	2	0.166667	1	0.333333		0		0
	Proteinuria	3	0.2	3	0.25	0	0		0		0
	Bleeding	1	0.0666667	1	0.0833333	0	0		0		0
	Neutropenia	1	0.0666667	1	0.0833333	0	0		0		0
	Other adverse events	3	0.2	3	0.25	0	0	3	0.230769	0	0
	Other	4	0.266667	2	0.166667	2	0.666667	3	0.230769	1	0.5
Bevacizumab dose interruptions or delays, n (%)		263	0.350667	188	0.349442	75	0.353774	155	0.326316	108	0.392727
Reason for bevacizumab dose interruption or delay, n (%)c	Hypertension	18	0.0684411	15	0.0797872	3	0.04		0		0
	Proteinuria	53	0.201521	36	0.191489	17	0.226667		0		0
	Bleeding	3	0.0114068	2	0.0106383	1	0.0133333		0		0
	Neutropenia	77	0.292776	61	0.324468	16	0.213333		0		0
	Other adverse events	106	0.403042	77	0.409574	29	0.386667	61	0.393548	45	0.416667
	Other	114	0.43346	79	0.420213	35	0.466667	63	0.406452	51	0.472222
Median duration of paclitaxel exposure (25th, 75th percentiles), months		4.9	(2.8, 8.1)	5.3	(3.2, 9.0)	3.9	(2.3, 6.0)	5.1	(3.0, 8.1)	4.6	(2.4, 8.2)
Median relative dose intensity of paclitaxel (25th, 75th percentiles), %		90.9	(70.6, 100)	88.9	(69.5, 100)	96.0	(75.6, 105)	91.7	(72.7, 100)	89.8	(68.6, 100)
Discontinuations of paclitaxel, n (%)		747	0.996	536	0.996283	211	0.995283	474	0.997895	273	0.992727
Reason for discontinuation of paclitaxel, n (%)	Disease progression	363	0.485944	245	0.45709	118	0.559242	216	0.455696	147	0.538462
	Adverse events	246	0.329317	198	0.369403	48	0.227488	158	0.333333	88	0.322344
	Other	136	0.182062	92	0.171642	44	0.208531	99	0.208861	37	0.135531
	Unknown	3	0.00401606	1	0.00186567	1	0.00473934	1	0.0021097	1	0.003663
Paclitaxel dose reductions, n (%)		276	0.368	208	0.386617	68	0.320755	185	0.389474	91	0.330909
Reason for paclitaxel dose reduction, n (%)c	Peripheral neutropenia	114	0.413043	89	0.427885	25	0.367647		0		0
	Neutropenia	117	0.423913	88	0.423077	29	0.426471		0		0
	Other adverse events	81	0.293478	61	0.293269	20	0.294118	57	0.308108	24	0.263736
	Other	28	0.101449	20	0.0961538	8	0.117647	19	0.102703	9	0.0989011
Paclitaxel dose interruptions or delays, n (%)		351	0.468	259	0.481413	92	0.433962	207	0.435789	144	0.523636
Reason for paclitaxel dose interruption or delay, n (%)c	Peripheral neutropenia	65	0.185185	52	0.200772	13	0.141304		0		0
	Neutropenia	159	0.452991	123	0.474903	36	0.391304		0		0
	Other adverse events	168	0.478632	118	0.455598	50	0.543478	94	0.454106	74	0.513889
	Other	127	1.5679	90	1.47541	37	1.85	72	1.26316	55	2.29167
Median duration of bevacizumab monotherapy after discontinuation of bevacizumab + paclitaxel (25 percentile, 75 percentile), months		1.4 (N=79)	0.5, 3.9	1.4 (N=65)	0.5, 3.9	0.6 (N=14)	0.2, 3.0	1.4 (N=52)	0.5, 3.9	0.8 (N=27)	0.3, 3.7
Median duration of paclitaxel monotherapy after discontinuation of bevacizumab + paclitaxel (25 percentile, 75 percentile), months		0.2 (N=133)	0.2, 0.7	0.2 (N=86)	0.2, 0.7	0.2 (N=47)	0.2, 0.9	0.2 (N=87)	0.2, 1.2	0.2 (N=46)	0.2, 0.3
aPatients with hormone receptor–positive breast cancer.
bPatients with triple-negative breast cancer.
cMultiple items could be selected.

## Sheet: Suppl. Table 2c
Supplementary Table 2c Treatment exposure (treated patients)
		Cohort Aa		First-line therapy		Second-line therapy		Cohort Bb		First-line therapy		Second-line therapy
		n	(%)	n	(%)	n	(%)	n	(%)	n	(%)	n	(%)
No. of patients		538	100%	344	100%	194	100%	212	100%	131	100%	81	100%
Median duration of study treatment (25th, 75th percentiles), months		5.5	(3.3, 9.5)	5.8	(3.5, 9.9)	5.1	(3.1, 9.1)	4.0	(2.3, 6.5)	4.1	(2.3, 6.2)	3.7	(1.6, 7.1)
Median duration of bevacizumab exposure (25th, 75th percentiles), months		5.4	(3.3, 9.5)	5.8	(3.3, 9.9)	4.9	(3.1, 9.1)	3.7	(2.3, 6.2)	3.7	(2.3, 6.0)	3.5	(1.5, 6.8)
Median relative dose intensity of bevacizumab (25th, 75th percentiles), %		95.9	(86.5, 100)	94.7	(87.5, 100)	100	(85.7, 100)	100	(85.7, 100)	100	(86.7, 100)	1	(84.2, 100)
Discontinuation of bevacizumab, n (%)		536	0.996283	343	0.997093	193	0.994845	211	0.995283	131	1	80	0.987654
Reason for dicontinuation of bevacizumab, n (%)	Disease progression	261	0.48694	154	0.44898	107	0.554404	118	0.559242	67	0.51145	51	0.6375
	Adverse events	169	0.315299	115	0.335277	54	0.279793	45	0.21327	28	0.21374	17	0.2125
	Others	105	0.195896	73	0.212828	32	0.165803	47	0.222749	36	0.274809	11	0.1375
	Unknown	1	0.00186567	1	0.00291545	0	0	1	0.00473934	0	0	1	0.0125
Bevacizumab dose reductions, n (%)		12	0.0223048	10	0.0290698	2	0.0103093	3	0.0141509	3	0.0229008	0	0
Reason for bevacizumab dose reduction, n (%)	Hypertension	2	0.166667	2	0.2	0	0	1	0.333333	1	0.333333	0	0
	Proteinuria	3	0.25	3	0.3	0	0	0	0	0	0	0	0
	Bleeding	1	0.0833333	1	0.1	0	0	0	0	0	0	0	0
	Neutropenia	1	0.0833333	0	0	1	0.5	0	0	0	0	0	0
	Other AEs	3	0.25	3	0.3	0	0	0	0	0	0	0	0
	Other	2	0.166667	1	0.1	1	0.5	2	0.666667	2	0.666667	0	0
Bevacizumab dose interruptions or delays, n (%)		188	0.349442	113	0.328488	75	0.386598	75	0.353774	42	0.320611	33	0.407407
Reason for bevacizumab dose interruption or delay, n (%)	Hypertension	15	0.0797872	13	0.115044	13	0.173333	3	0.04	3	0.0714286	0	0
	Proteinuria	36	0.191489	23	0.20354	0	0	17	0.226667	12	0.285714	5	0.151515
	Bleeding	2	0.0106383	2	0.0176991	28	0.373333	1	0.0133333	0	0	1	0.030303
	Neutropenia	61	0.324468	33	0.292035	23	0.306667	16	0.213333	5	0.119048	11	0.333333
	Other adverse events	77	0.409574	44	0.389381	33	0.44	29	0.386667	17	0.404762	12	0.363636
	Ohters	79	0.420213	43	0.380531	36	0.48	35	0.466667	20	0.47619	15	0.454545
Median duration of paclitaxel exposure (25th, 75th percentiles), months		5.3	(3.2, 9.0)	5.5	(3.3, 9.0)	4.9	(3.0, 8.8)	3.9	(2.3, 6.0)	4.1	(2.3, 5.8)	3.5	(1.5, 6.5)
Median relative dose intensity of paclitaxel (25th, 75th percentiles), %		88.9	(69.5, 100)	89.3	(70.0, 100)	87.7	(68.2, 100)	96.0	(75.6, 105)	95.6	(82.7, 105.3)	0.969	(71.4, 105)
Discontinuations of paclitaxel, n (%)		536	0.996283	343	0.997093	193	0.994845	211	0.995283	131	1	80	0.987654
Reason for discontinuation of paclitaxel, n (%)	Disease progression	245	0.45709	148	0.431487	97	0.502591	118	0.559242	68	0.519084	50	0.625
	Adverse events	198	0.369403	128	0.373178	70	0.362694	48	0.227488	30	0.229008	18	0.225
	Other	92	0.171642	66	0.19242	26	0.134715	44	0.208531	33	0.251908	11	0.1375
	Unknown	1	0.00186567	1	0.00291545	0	0	1	0.00473934	0	0	1	0.0125
Paclitaxel dose reductions, n (%)		208	0.386617	137	0.398256	71	0.365979	68	0.320755	48	0.366412	20	0.246914
Reason for paclitaxel dose reduction, n (%)	Peripheral neutropenia	89	0.427885	65	0.474453	24	0.338028	25	0.367647	16	0.333333	9	0.45
	Neutropenia	88	0.423077	50	0.364964	38	0.535211	29	0.426471	17	0.354167	12	0.6
	Other adverse events	61	0.293269	39	0.284672	22	0.309859	20	0.294118	18	0.375	2	0.1
	Other	20	0.0961538	12	0.0875912	8	0.112676	8	0.117647	7	0.145833	1	0.05
Paclitaxel dose interruptions or delays, n (%)		259	0.481413	156	0.453488	103	0.530928	92	0.433962	51	0.389313	41	0.506173
Reason for paclitaxel dose interruption or delay, n (%)c	Peripheral neutropenia	52	0.200772	32	0.205128	20	0.194175	13	0.141304	7	0.137255	6	0.146341
	Neutropenia	123	0.474903	66	0.423077	57	0.553398	36	0.391304	16	0.313725	20	0.487805
	Other adverse events	118	0.455598	64	0.410256	54	0.524272	50	0.543478	30	0.588235	20	0.487805
	Other	90	1.47541	50	1.28205	40	1.81818	37	1.85	22	1.22222	15	7.5
Median duration of bevacizumab monotherapy after discontinuation of bevacizumab + paclitaxel (25 percentile, 75 percentile), months		1.4 (N=69)	0.5, 3.9	1.4 (N=45)	0.5, 3.5	1.5 (N=20)	0.5, 4.4	0.6 (N=14)	0.2, 3.0	3.0 (N=7)	0.2, 4.4	0.5 (N=7)	0.2, 2.0
Median duration of paclitaxel monotherapy after discontinuation of bevacizumab + paclitaxel (25 percentile, 75 percentile), months		0.2 (N=86)	0.2, 0.7	0.2 (N=57)	0.2, 1.2	0.2 (N=29)	0.2, 0.3	0.2 (N=47)	0.2, 0.9	0.2 (N=30)	0.2, 1.0	0.2 (N=17)	0.2, 0.5
aPatients with hormone receptor–positive breast cancer.
bPatients with triple-negative breast cancer.
cMultiple items could be selected.

## Sheet: Suppl. Table 3
Supplementary Table 3 Overall survival (OS) in the eligible and treated patient populations
				Overall survival (95% CI), %
Group of patients	Population	No. of patients	Median, months	12 months	24 months	36 months	48 months
Both cohorts	Eligible	754	21.7 (19.8–23.6)	71.0 (67.6–74.1)	45.8 (42.1–49.4)	31.8 (28.2–35.4)	20.8 (15.9–26.2)
	Treated	750	21.8 (19.8–23.6)	71.1 (67.7–74.2)	45.9 (42.2–49.5)	31.8 (28.2–35.5)	20.9 (16.0–26.2)
Cohort Aa	Eligible	539	25.2 (22.4–27.4)	77.6 (73.8–80.9)	51.9 (47.5–56.1)	34.4 (30.0–38.8)	20.8 (14.0–28.6)
	Treated	538	25.2 (22.4–27.4)	77.6 (73.8–80.9)	51.9 (47.5–56.1)	34.4 (30.0–38.8)	20.8 (14.0–28.6)
Cohort Bb	Eligible	215	13.2 (11.3–16.6 )	54.3 (47.3–60.8)	30.3 (24.1–36.8)	25.0 (19.1–31.2)	17.4 (11.1–25.0)
	Treated	212	13.4 (11.3–16.7)	54.6 (47.5–61.1)	30.5 (24.2–37.0)	25.1 (19.2–31.3)	17.5 (11.1–25.1)
First-line therapy	Eligible	478	24.4 (21.9–27.2)	74.1 (69.8–77.8)	50.9 (46.2–55.4)	37.5 (32.8–42.2)	25.3 (18.4–32.7)
	Treated	475	24.7 (21.9–27.2)	74.2 (70.0–78.0)	51.0 (46.3–55.5)	37.6 (32.9–42.2)	25.3 (18.5–32.8)
Second-line therapy	Eligible	276	17.6 (15.2–20.0)	65.7 (59.7–71.0)	37.2 (31.4–43.0)	22.1 (16.9–27.7)	13.4 (7.7–20.7)
	Treated	275	17.6 (15.2–20.0)	65.7 (59.7–71.0)	37.2 (31.4–43.0)	22.1 (16.9–27.7)	13.4 (7.7–20.7)
Cohort Aa (first line)	Eligible	345	28.2 (25.4–32.0)	81.6 (77.1–85.4)	57.8 (52.3–63.0)	41.3 (35.6–46.9)	25.8 (16.0–36.7)
	Treated	344	28.2 (25.4–32.0)	81.6 (77.1–85.4)	57.8 (52.3–63.0)	41.3 (35.6–46.9)	25.8 (16.0–36.7)
Cohort Bb (first line)	Eligible	133	13.4 (10.8–20.7)	54.3 (45.3–62.5)	32.6 (24.5–41.0)	27.4 (19.7–35.5)	19.6 (11.2–29.7)
	Treated	131	13.4 (10.8–20.7)	54.7 (45.7–62.9)	32.9 (24.7–41.3)	27.6 (19.9–35.8)	19.6 (11.3–29.9)
Cohort Aa (second line)	Eligible	194	19.8 (17.0–22.8)	70.4 (63.4–76.4)	41.5 (34.4–48.5)	22.5 (16.3–29.4)	NA
	Treated	194	19.8 (17.0–22.8)	70.4 (63.4–76.4)	41.5 (34.4–48.5)	22.5 (16.3–29.4)	NA
Cohortb (second line)	Eligible	82	12.7 (10.6–15.3)	54.3 (42.7–64.5)	26.6 (17.3–36.8)	21.0 (12.6–30.8)	13.5 (5.2–25.7)
	Treated	81	12.7 (10.6–15.3)	54.3 (42.7–64.5)	26.6 (17.3–36.8)	21.0 (12.6–30.8)	13.5 (5.2–25.7)
aPatients with hormone receptor–positive breast cancer.
bPatients with triple-negative breast cancer.
CI, confidence interval; NA, not available.

## Sheet: Suppl. Table 4
Supplementary Table 4 Results of univariate and multivariate analysis for overall survival in cohort A (eligible patient population)
a All eligible patients in cohort A
	Univariate analysis (n=539)				Multivariate analysis (n=484)a
Variable	n	Hazard ratio	95% CI	P	Hazard ratio	95% CI	P
First- vs second-line therapy	539	1.59	1.28–1.98	<0.0001	1.43	1.13–1.81	0.0032
Age: <50 years vs ≥50 years	539	0.96	0.78–1.20	0.7387
ECOG PS: 0 vs 1, 2, or 3	539	1.46	1.16–1.83	0.0011	1.23	0.95–1.59	0.1254
Visceral metastasis: yes vs no	539	0.58	0.42–0.78	0.0004	0.67	0.48–0.93	0.0161
Cancer-related symptoms: yes vs no	535	0.64	0.52–0.80	0.0001	0.72	0.56–0.93	0.0116
Neoadjuvant or adjuvant chemotherapy: yes vs no	527	0.63	0.50–0.78	<0.0001	0.80	0.54–1.17	0.2516
Neoadjuvant or adjuvant taxane-based chemotherapy: yes vs no	527	0.66	0.53–0.83	0.0004	0.76	0.53–1.08	0.1287
History of taxane-based chemotherapy: yes vs no	539	0.84	0.55–1.27	0.4078
History of anthracycline-based chemotherapy: yes vs no	539	1.07	0.76–1.50	0.7075
History of endocrine therapy yes vs no	539	0.68	0.54–0.86	0.0011	0.81	0.63–1.05	0.1107
Nuclear grade: ≤2 vs 3	295	1.13	0.85–1.51	0.4056
Ki-67 index: <30 vs ≥30	198	1.22	0.85–1.76	0.2772
Disease-free interval : 0 (advanced breast cancer) vs ≤24 months vs >24 months	498	1.13	1.00–1.28	0.0553	1.01	0.86–1.20	0.8751
b Patients with breast cancer recurrence in cohort A
	Univariate analysis (n=370)				Multivariate analysis (n=317)a
Variable	n	Hazard ratio	95% CI	P	Hazard ratio	95% CI	P
First- vs second-line therapy	370	1.49	1.16–1.91	0.0017	1.36	1.02–1.81	0.0391
Age: <50 years vs ≥50 years	370	0.94	0.73–1.20	0.5993
ECOG PS: 0 vs 1, 2, or 3	370	1.58	1.21–2.06	0.0008	1.23	0.89–1.70	0.2095
Visceral metastasis: yes vs no	370	0.68	0.48–0.96	0.0261	0.78	0.54–1.14	0.1935
Cancer-related symptoms: yes vs no	368	0.56	0.44–0.72	<0.0001	0.63	0.47–0.85	0.0023
Neoadjuvant or adjuvant chemotherapy: yes vs no	358	0.72	0.55–0.94	0.0157	0.99	0.67–1.47	0.9541
Neoadjuvant or adjuvant taxane-based chemotherapy: yes vs no	358	0.77	0.60–0.99	0.0389	0.80	0.56–1.14	0.2166
History of taxane-based chemotherapy: yes vs no	370	0.60	0.35–1.03	0.0617	0.87	0.39–1.93	0.7230
History of anthracycline-based chemotherapy: yes vs no	370	0.83	0.52–1.35	0.4567
History of endocrine therapy yes vs no	370	0.95	0.72–1.26	0.7169
Nuclear grade: ≤2 vs 3	191	0.93	0.66–1.31	0.6722
Ki-67 index: <30 vs ≥30	92	1.33	0.82–2.17	0.2471
Disease-free interval: 0 (advanced breast cancer) vs ≤24 months vs >24 months	329	0.58	0.44–0.78	0.0003	0.601	0.45–0.81	0.0009
aVariables with a significance level <0.15 in the univariate analysis and without ≥0.67 missing values were included in the multivariate analysis.
CI, confidence interval; ECOG PS, Eastern Cooperative Oncology Group performance status.

## Sheet: Suppl. Table 5
Supplementary Table 5 Results of univariate and multivariate analysis for overall survival in cohort B (eligible patient population)
a All eligible patients in cohort B
	Univariate analysis (n=215)				Multivariate analysis (N=213)a
Variable	n	Hazard ratio	95% CI	P	Hazard ratio	95% CI	P
First- vs second-line therapy	215	1.16	0.84–1.60	0.3593
Age: <50 years vs ≥50 years	215	0.82	0.60–1.13	0.2194
ECOG PS: 0 vs 1, 2, or 3	215	2.11	1.51–2.94	<0.0001	1.81	1.28–2.57	0.0009
Visceral metastasis: yes vs no	215	0.44	0.30–0.65	<0.0001	0.43	0.28–0.64	<0.0001
Cancer-related symptoms: yes vs no	214	0.43	0.30–0.60	<0.0001	0.38	0.27–0.55	<0.0001
Neoadjuvant or adjuvant chemotherapy: yes vs no	214	0.71	0.51–0.99	0.0441	1.55	0.82–2.92	0.1797
Neoadjuvant or adjuvant taxane-based chemotherapy: yes vs no	214	0.59	0.43–0.81	0.0012	0.31	0.17–0.58	0.0002
History of taxane-based chemotherapy: yes vs no	215	1.10	0.61–1.99	0.7483
History of anthracycline-based chemotherapy: yes vs no	215	0.83	0.47–1.47	0.5201
History of endocrine therapy yes vs no	215	1.99	0.74–5.38	0.1740
Nuclear grade: ≤2 vs 3	147	1.29	0.85–1.98	0.2363
Ki-67 index: <30 vs ≥30	134	1.84	1.16–2.91	0.0093
Disease-free interval: 0 (advanced breast cancer) vs ≤24 months vs >24 months	205	0.88	0.72–1.07	0.2006
b Patients with breast cancer recurrence in cohort B
	Univariate analysis (n=151)				Multivariate analysis (n=139)a
	n	Hazard ratio	95% CI	P	Hazard ratio	95% CI	P
Variables	151	0.98	0.68–1.42	0.9174
First- vs second-line therapy	151	0.89	0.61–1.29	0.5326
Age: <50 years vs ≥50 years	151	1.95	1.31–2.89	0.0009	1.74	1.14–2.68	0.0110
ECOG PS: 0 vs 1, 2, or 3	151	0.40	0.25–0.65	0.0002	0.30	0.18–0.52	<0.0001
Visceral metastasis: yes vs no	150	0.39	0.26–0.58	0.0001	0.33	0.21–0.52	<0.0001
Cancer-related symptoms: yes vs no	150	0.66	0.35–1.23	0.1914
Neoadjuvant or adjuvant chemotherapy: yes vs no	150	0.52	0.33–0.83	0.0059	0.45	0.26–0.76	0.0027
Neoadjuvant or adjuvant taxane-based chemotherapy: yes vs no	151	1.51	0.74–3.10	0.2621
History of taxane-based chemotherapy: yes vs no	151	0.90	0.33–2.44	0.8335
History of anthracycline-based chemotherapy: yes vs no	151	2.13	0.78–5.78	0.1382	2.99	1.07–8.39	0.0375
History of endocrine therapy yes vs no	108	1.40	0.85–2.31	0.1848
Nuclear grade: ≤2 vs 3	86	2.00	1.14–3.51	0.0154
Ki-67 index: <30 vs ≥30	141	0.34	0.22–0.54	<0.0001	0.37	0.23–0.59	<0.0001
Disease-free interval: 0 (advanced breast cancer) vs ≤24 months vs >24 months
aVariables with a significance level <0.15 in the univariate analysis and without ≥0.67 missing values were included in the multivariate analysis.
CI, confidence interval; ECOG PS, Eastern Cooperative Oncology Group performance status.

## Sheet: Suppl. Table 6
Supplementary Table 6 Progression-free survival (PFS) in the eligible and treated patient populations
					Progression Free Survival (95% CI), %
Group of patients	Population	No. of patients	Median, months	6 months	12 months	18 months	24 months
Both cohorts	Eligible	754	8.5 (7.8–9.2)	62.8 (59.2–66.2)	34.8 (31.4–38.2)	21.4 (18.5–24.4)	15.0 (12.5–17.6)
	Treated	750	8.5 (7.8–9.2)	62.9 (59.3–66.2)	34.8 (31.4–38.2)	21.4 (18.5–24.4)	15.0 (12.5–17.7)
Cohort Aa	Eligible	539	9.4 (8.7–10.7)	67.8 (63.6–71.6)	37.9 (33.8–42.1)	22.7 (19.2–26.4)	15.8 (12.9–19.1)
	Treated	538	9.4 (8.7–10.7)	67.8 (63.6–71.6)	37.9 (33.8–42.1)	22.7 (19.2–26.4)	15.8 (12.9–19.1)
Cohort Bb	Eligible	215	6.0 (5.5–7.4)	50.2 (43.3–56.7)	26.8 (21.0–33.0)	18.1 (13.1–23.7)	12.8 (8.9–17.9)
	Treated	212	6.0 (5.5–7.4)	50.4 (43.5–57.0)	26.9 (21.1–33.1)	18.2 (13.2–23.8)	12.9 (8.6–18.0)
1st line	Eligible	478	9.3 (8.5–10.7)	66.8 (62.3–66.8)	39.4 (35.0–43.9)	24.8 (20.9–28.8)	18.8 (15.4–22.5)
	Treated	475	9.3 (8.5–10.7)	66.9 (62.5–71.0)	39.5 (35.1–43.9)	24.8 (21.0–28.9)	18.9 (15.4–22.6)
2nd line	Eligible	276	7.2 (6.0–8.4)	55.9 (49.8–61.6)	26.8 (21.6–32.1)	15.5 (11.5–20.1)	8.3 (5.4–12.0)
	Treated	275	7.2 (6.0–8.4)	55.9 (49.8–61.6)	26.8 (21.6–32.1)	15.5 (11.5–20.1)	8.3 (5.4–12.0)
Cohort Aa (first line)	Eligible	345	10.7 (8.8–11.6)	71.3 (66.2–75.8)	42.6 (37.3–47.8)	26.7 (22.1–31.6)	19.8 (15.7–24.3)
	Treated	344	10.7 (8.8–11.6)	71.3 (66.2–75.8)	42.6 (37.3–47.8)	26.7 (22.1–31.6)	19.8 (15.7–24.3)
Cohort B (1st line)	Eligible	133	7.8 (5.7–9.1)	54.9 (46.0–63.0)	31.1 (23.3–39.2)	19.7 (13.2–27.0)	16.2 (10.4–23.3)
	Treated	131	7.8 (5.7–9.2)	55.3 (46.3–63.4)	31.3 (23.5–39.3)	19.8 (13.3–27.2)	16.4 (10.4–23.4)
Cohort Aa (second line)	Eligible	194	8.6 (7.2–9.7)	61.5 (54.2–67.9)	29.7 (23.4–36.2)	15.6 (10.9–21.1)	8.9 (5.4–13.4)
	Treated	194	8.6 (7.2–9.7)	61.5 (54.2–67.9)	29.7 (23.4–36.2)	15.6 (10.9–21.1)	8.9 (5.4–13.4)
Cohort Bb (second line)	Eligible	82	5.5 (3.9–6.3)	42.5 (31.6–53.0)	19.9 (12.0–29.3)	15.7 (8.7–24.7)	7.2 (2.7–14.6)
	Treated	81	5.5 (3.9–6.3)	42.5 (31.6–53.0)	19.9 (12.0–29.3)	15.7 (8.7–24.7)	7.2 (2.7–14.6)
aPatients with hormone receptor–positive breast cancer.
bPatients with triple-negative breast cancer.
CI, confidence interval.

[truncated: 1 more sheets: Suppl. Table 7]
